# Supplementary material for: Inhibition of PI3K Class IA Kinases Using GDC-0941 Overcomes Cytoprotection of Multiple Myeloma Cells in the Osteoclastic Bone Marrow Microenvironment Enhancing the Efficacy of Current Clinical Therapeutics
Source: Cancers (Basel). 2023 Jan 11;15(2):462. doi: 10.3390/cancers15020462 (PMC9856454; doi:10.3390/cancers15020462)
Supplement: Supplementary file 1 [file cancers-15-00462-s001.zip]

Archive with 1 entries (1 files):
- cancers-2077543-supplementary.pdf
